# Supplementary material for: Malformation of Tear Ducts Underlies the Epiphora and Precocious Eyelid Opening in Prickle 1 Mutant Mice: Genetic Implications for Tear Duct Genesis
Source: Invest Ophthalmol Vis Sci. 2020 Nov 3;61(13):6. doi: 10.1167/iovs.61.13.6 (PMC7645213; doi:10.1167/iovs.61.13.6)
Supplement: Supplement 8 [file iovs-61-13-6_s008.xlsx]

## Sheet: Sheet1
Supplemental Table 1: Primer sets used for PCR cDNA fragments for ISH probes
Gene Name	Primers
Prickle1	sense	T7: 5' -TAATACGACTCACTATAGGGACGAATAAGCCCGAGGTA-3'
	antisense	T3: 5'- AATTAACCCTCACTAAAGGGGAAGAGTTCAGAGTTCCCATA-3'
Prickle2	sense	T7: 5' -TAATACGACTCACTATAGGGTGGACTGGGTCGGATTGA-3'
	antisense	T3: 5'- AATTAACCCTCACTAAAGGGGCATACGAAGCAGGGTGG-3'
Prickle3	sense	T7: 5' -TAATACGACTCACTATAGGGCCATTTCCGATGACGACTC-3'
	antisense	T3: 5'- AATTAACCCTCACTAAAGGGCTGCCCTCCTAACGAAGC-3'
Prickle4	sense	T7: 5' -TAATACGACTCACTATAGGGTTGCCCTGAGACCCACAA-3'
	antisense	T3: 5'- AATTAACCCTCACTAAAGGGGCCAGACAGTAGCGTTCAT-3'
Dvl1	sense	T7: 5' -TAATACGACTCACTATAGGGGGGTCAAGGCTACCCCTAC-3'
	antisense	T3: 5'- AATTAACCCTCACTAAAGGGTGGCGGCTACCTGTAAGT-3'
Dvl2	sense	T7: 5' -TAATACGACTCACTATAGGGCTTTCTTCGTACACCTATGGT-3'
	antisense	T3: 5'- AATTAACCCTCACTAAAGGG TGGAAGCTCTGACGGCTA-3'
Dvl3	sense	T7: 5' -TAATACGACTCACTATAGGGCCTCCGCATCCCTACAAC-3'
	antisense	T3: 5'- AATTAACCCTCACTAAAGGGGTCTGCTGGCCGTCAGTT-3'
Celsr1	sense	T7: 5' -TAATACGACTCACTATAGGGGCCTGTCGGAACGGTTAT-3'
	antisense	T3: 5'- AATTAACCCTCACTAAAGGGCCCTTCATCCCTGGTGGT-3'
Celsr2	sense	T7: 5' -TAATACGACTCACTATAGGGACCAGCCTTACGGAGATTC-3'
	antisense	T3: 5'- AATTAACCCTCACTAAAGGGCTTGAGGATGCCTTTGTGA-3'
Celsr3	sense	T7: 5' -TAATACGACTCACTATAGGGGTTGCCGAGTGCTCTACG-3'
	antisense	T3: 5'- AATTAACCCTCACTAAAGGGGCTGCCCACAAGTGTCCT-3'
Fzd1	sense	T7: 5' -TAATACGACTCACTATAGGGGAAAAAGTATGGCTGAGGA-3'
	antisense	T3: 5'- AATTAACCCTCACTAAAGGGAGAGGGTAGAACTGGTGCA-3'
Fzd2	sense	T7: 5' -TAATACGACTCACTATAGGGCGGACATCGCCTACAACC-3'
	antisense	T3: 5'- AATTAACCCTCACTAAAGGGGCGCTCACCCAGAAACTTAT-3'
Fzd3	sense	T7: 5' -TAATACGACTCACTATAGGGGGATTGTTCTCGGGATTT-3'
	antisense	T3: 5'- AATTAACCCTCACTAAAGGGATGATAGGTCTTTCAGGGT-3'
Fzd4	sense	T7: 5' -TAATACGACTCACTATAGGGCCAGAACCTCGGCTACAA-3'
	antisense	T3: 5'- AATTAACCCTCACTAAAGGGCCAAATATCCGTGAACTCCT-3'
Fzd5	sense	T7: 5' -TAATACGACTCACTATAGGGAACCGAAGCGAAGCCACC-3'
	antisense	T3: 5'- AATTAACCCTCACTAAAGGGCGACAGGATGACCCACCA-3'
Fzd6	sense	T7: 5' -TAATACGACTCACTATAGGGTCTCGGTTGCTATGTCTATG-3'
	antisense	T3: 5'- AATTAACCCTCACTAAAGGGGTCTGCTCGTCCCTCTTT-3'
Fzd7	sense	T7: 5' -TAATACGACTCACTATAGGGCCCGACTTTACAGTCTTCAT-3'
	antisense	T3: 5'- AATTAACCCTCACTAAAGGGTCTGCTGGTCTCAACCTTT-3'
Fzd8	sense	T7: 5' -TAATACGACTCACTATAGGGCGTCGTTGTCGCCTGCCTTT-3'
	antisense	T3: 5'- AATTAACCCTCACTAAAGGGTTCTCCATCCCCCCACTCCTCT-3'
Fzd9	sense	T7: 5' -TAATACGACTCACTATAGGGTCGGAGTCTTTTCCATCCT-3'
	antisense	T3: 5'- AATTAACCCTCACTAAAGGGCCCCTGTGTCTCACTTGTC-3'
Fzd10	sense	T7: 5' -TAATACGACTCACTATAGGGGGGGAGAACACGGACAAG-3'
	antisense	T3: 5'- AATTAACCCTCACTAAAGGGACCAGCCAACCAAGAAAA-3'
Inversin	sense	T7: 5' -TAATACGACTCACTATAGGGGGAAAAGGCAATGACGAC-3'
	antisense	T3: 5'- AATTAACCCTCACTAAAGGGGGGAAAGCAGCAAAATCT-3'
Vangl 1	sense	T7: 5' -TAATACGACTCACTATAGGGCCGGGAGTCCTGTTGAAGA-3'
	antisense	T3: 5'- AATTAACCCTCACTAAAGGGTGAAGGCAATGGGGGTGA-3'
Vangl 2	sense	T7: 5' -TAATACGACTCACTATAGGGGAGTCCCTCAGGGTGACGGT-3'
	antisense	T3: 5'- AATTAACCCTCACTAAAGGGGCAGCAGCAGGAAAGCCA-3'
Wnt1	sense	T7: 5' -TAATACGACTCACTATAGGG GCAGCACAGAACCAGCAAGG-3'
	antisense	T3: 5'- AATTAACCCTCACTAAAGGGGCCAAAGAGGCGACCAAAA-3'
Wnt2	sense	T7: 5' -TAATACGACTCACTATAGGGGCTGGAAGGAAGGCTGTAA-3'
	antisense	T3: 5'- AATTAACCCTCACTAAAGGGAGGCGAATATGACCTCTGC-3'
Wnt2B	sense	T7: 5' -TAATACGACTCACTATAGGGCATTACGGTGTTCGCTTTG-3'
	antisense	T3: 5'- AATTAACCCTCACTAAAGGGCCACTCTGCCTTCTTAGGG-3'
Wnt3	sense	T7: 5' -TAATACGACTCACTATAGGGGATGCCCGCTCAGCTATGA-3'
	antisense	T3: 5'- AATTAACCCTCACTAAAGGGGCAGCACCAGTGGAAGACG-3'
Wnt3A	sense	T7: 5' -TAATACGACTCACTATAGGGCTTCTGCGAACCTAACCC-3'
	antisense	T3: 5'- AATTAACCCTCACTAAAGGGTCTCCATTTGAGCCCTGT-3'
Wnt4	sense	T7: 5' -TAATACGACTCACTATAGGGTCCTCGTCTTCGCCGTGTT-3'
	antisense	T3: 5'- AATTAACCCTCACTAAAGGGTGCCAGCCTCGTTGTTGTG-3'
Wnt5A	sense	T7: 5' -TAATACGACTCACTATAGGGAGCCGCTTCAACTCCCCGAC-3'
	antisense	T3: 5'- AATTAACCCTCACTAAAGGGTTTTTCTTAGTTTCCCCCAC-3'
Wnt5B	sense	T7: 5' -TAATACGACTCACTATAGGGTGCTGACTGACGCCAACTC-3'
	antisense	T3: 5'- AATTAACCCTCACTAAAGGGTCTCGGGCATCCACAAACT-3'
Wnt6	sense	T7: 5' -TAATACGACTCACTATAGGGTGTCAGTTCCAGTTCCGTTTCC-3'
	antisense	T3: 5'- AATTAACCCTCACTAAAGGGGCAGAGCTTTGCCGTCGTT-3'
Wnt7a	sense	T7: 5' -TAATACGACTCACTATAGGGGTTCCGAAATGGCCGTTGG-3'
	antisense	T3: 5'- AATTAACCCTCACTAAAGGGTGGGCTTGCGGTAGGACAGG-3'
Wnt7b	sense	T7: 5' -TAATACGACTCACTATAGGGGCTACCAGAAGCCTATGGAGAC-3'
	antisense	T3: 5'- AATTAACCCTCACTAAAGGGCAGACCACCATTGCGTTGA-3'
Wnt8a	sense	T7: 5' -TAATACGACTCACTATAGGGATTACCTAAAGGCCAAGTATGAC-3'
	antisense	T3: 5'- AATTAACCCTCACTAAAGGGCCAGAAGTTCAGGCTCTATCTC-3'
Wnt8b	sense	T7: 5' -TAATACGACTCACTATAGGGTGCCAGAGTTCCGGGAGGTA-3'
	antisense	T3: 5'- AATTAACCCTCACTAAAGGGTGGAGGCGGGAGGGATAGA-3'
Wnt9a	sense	T7: 5' -TAATACGACTCACTATAGGGCGGGAGAAGAACTGTGAGA-3'
	antisense	T3: 5'- AATTAACCCTCACTAAAGGGAGAGGCAACTGAGAAAGCA-3'
Wnt9b	sense	T7: 5' -TAATACGACTCACTATAGGGTCCAGTTCAGGCAGGAGCG-3'
	antisense	T3: 5'- AATTAACCCTCACTAAAGGGCAGCCGTGTCATAGCGTAG-3'
Wnt10a	sense	T7: 5' -TAATACGACTCACTATAGGGAGCACCCAACGACATCCTG-3'
	antisense	T3: 5'- AATTAACCCTCACTAAAGGGCGTTCTCCGAAGCCCACAT-3'
Wnt10b	sense	T7: 5' -TAATACGACTCACTATAGGGGATACCCACAACCGCAACTC-3'
	antisense	T3: 5'- AATTAACCCTCACTAAAGGGTTTCACCTGACCCTACACCC-3'
Wnt11	sense	T7: 5' -TAATACGACTCACTATAGGGCGAGGCTCTGCTCTTTGCC-3'
	antisense	T3: 5'- AATTAACCCTCACTAAAGGGGCCCGTAGCTGAGGTTGTCC-3'
Wnt16	sense	T7: 5' -TAATACGACTCACTATAGGGAGGTGGAACTGTATGGTCG-3'
	antisense	T3: 5'- AATTAACCCTCACTAAAGGGCACGCAGTAGTTGGGAGA-3'
PRICKLE1	sense	T7: 5' -TAATACGACTCACTATAGGGTGGGCGATTCTGCTTATG -3'
	antisense	T3: 5'- AATTAACCCTCACTAAAGGGGAGGCTGCCGGATTTCAA -3'
PRICKLE2	sense	T7: 5' -TAATACGACTCACTATAGGGATGGGAACAAGATGGAGCAG -3'
	antisense	T3: 5' - AATTAACCCTCACTAAAGGGGGCATGGAAAATCGGGATA -3'
PRICKLE3	sense	T7: 5' -TAATACGACTCACTATAGGGTTTCTCTGCTGTGAAGGGGGC -3'
	antisense	T3: 5' -AATTAACCCTCACTAAAGGGGGGGAGCGATAAAGATGGGG -3'
PRICKLE4	sense	T7: 5' -TAATACGACTCACTATAGGGACCAAGAAGACAGCCCCAAGC -3'
	antisense	T3: 5' -AATTAACCCTCACTAAAGGGGCCGCAGTAGAGTTGTCCATCA -3'
Fgf10	sense	T7:5' -TAATACGACTCACTATAGGGGGGCTGCTGTTGCTGCTTC-3'
	antisense	T3: 5' -AATTAACCCTCACTAAAGGGTTTGCCTGCCATTGTGCTG-3'
Fgfr2	sense	T7:5' -TAATACGACTCACTATAGGGTGGTGGAGAATGAATACGG-3'
	antisense	T3: 5' -AATTAACCCTCACTAAAGGGTGCAGGCGATTAAGAAGAC-3'
Fgfr3	sense	T7:5' -TAATACGACTCACTATAGGGGGTCTGGGCTAAGGATGGT-3'
	antisense	T3: 5' -AATTAACCCTCACTAAAGGGAGAATGGCTGTCTGGTTGG-3'
p63	sense	T7:5' -TAATACGACTCACTATAGGGCCTGCCATTCCCTCCAAC-3'
	antisense	T3: 5' -AATTAACCCTCACTAAAGGGCACAGATCCGGGCCTCAA-3'
